# Supplementary material for: On the Design of Effective Water‐Soluble Actinide‐Masking Ligands Through Ligand Structure Modulation
Source: Adv Sci (Weinh). 2025 Aug 21;12(42):e12292. doi: 10.1002/advs.202512292 (PMC12622539; doi:10.1002/advs.202512292)
Supplement: Supplementary file 2 — Supporting Information [file ADVS-12-e12292-s001.zip]

Archive with 5 entries (5 files):
- checkCIF_Phen-2DIC2SMe.pdf
- checkCIF_Phen-2DIC2SMe-Eu.pdf
- checkCIF_Phen-2DICy.pdf
- checkCIF_Phen-2DIC2OMe.pdf
- checkCIF_Phen-2DIC2OMe-Eu.pdf
